# Supplementary material for: Presence of Borrelia Spirochetes in White Stork (Ciconia ciconia), White-Tailed Eagle (Haliaeetus albicilla), and Eastern Imperial Eagle (Aquila heliaca): Hospitalized in a Wild Bird Hospital and Sanctuary (Hortobágy, Hungary)
Source: Animals (Basel). 2024 Dec 10;14(24):3553. doi: 10.3390/ani14243553 (PMC11672504; doi:10.3390/ani14243553)
Supplement: Supplementary file 1 [file animals-14-03553-s001.zip › All additional data and pictures/Additional data/Additional data, whole data set of 36 samples.xlsx]

## Sheet: Sheet1
			Species	WBHS hospital ID	Gender	Age	Identification numbers found	Investigation date	Dark-field examination - Borrelia burden	Immunofluorescence examination - Confirmation	Symptoms (if recorded)
			Ciconia ciconia	07051		Juvenile		2023-07-06	high	not performed	Electric shock
			Aquila heliaca	14446	Male	Adult		2023-07-06	high	not performed	Open fracture of left forearm bones
			Haliaeetus albicilla	14457	Male	Adult	H0491	2023-07-06	low	not performed	Suspected poisoning with carbofuran
			Haliaeetus albicilla	14684	Female	Adult		2023-07-06	medium	not performed	Arthritis of left shoulder joint and forearm
			Haliaeetus albicilla	14685	Male	Adult		2023-07-06	none	not performed	Electric shock, necrosis of right carpals
			Ciconia ciconia	15138	Male	Adult		2023-07-06	none	not performed	Injured wing
			Haliaeetus albicilla	15171		Juvenile		2023-07-06	low	not performed	Loss of stamina
			Haliaeetus albicilla	No ID	Female	Adult		2023-07-06	medium	not performed	Injured left leg
			Aquila heliaca	15282	Male	Adult	Moskwa A213710	2023-07-06	medium	not performed	Epilepsy
			Aquila heliaca	15308	Male	Juvenile		2023-07-06	high	not performed	(Remark: Nestling, without visible pathology tested for screening)
			aquila heliaca	No ID	Male	Adult		2023-07-06	none	not performed	Epilepsy
			Ciconia ciconia	No ID		Juvenile		2023-07-06	none	not performed	Electric shock
			Haliaeetus albicilla	15198	Female	Adult		2023-07-06	none	not performed	Purulent inflammation of left carpal joint
			Ciconia ciconia	15084		Adult		2023-08-22	medium	not performed	Electric shock
			Ciconia ciconia	15349		Juvenile		2023-08-22	none	not performed	Closed fracture of left humerus
			Buteo buteo	15705		Juvenile		2023-08-22	none	not performed	Electric shock
			Ciconia ciconia	15762		Juvenile		2023-08-22	none	not performed	Injury of left eye
			Ciconia ciconia	15791		Juvenile		2023-08-22	high	confirmed	Electric shock
			Ciconia ciconia	15792		Juvenile		2023-08-22	high	confirmed	(Remark: Nestling, without visible pathology tested for screening)
			Falco vespertinus	15796		Juvenile		2023-08-22	high	not performed	Avian pox
			Ciconia ciconia	15826	Male	Adult		2023-08-22	none	not performed	(Remark: Nestling, without visible pathology tested for screening)
			Ciconia ciconia	15827		Juvenile		2023-08-22	low	not performed	(Remark: Nestling, without visible pathology tested for screening)
			Ciconia ciconia	15843		Juvenile		2023-08-22	low	not performed	(Remark: Nestling, without visible pathology tested for screening)
			Ciconia ciconia	15848		Juvenile		2023-08-22	high	not performed	Electric shock, edematous
			Ciconia ciconia	15859		Juvenile		2023-08-22	high	not performed	(Remark: Nestling, without visible pathology tested for screening)
			Ciconia ciconia	15861	Male	Juvenile		2023-08-22	low	not performed	Electric shock
			Ciconia ciconia	15876	Female	Juvenile	PLG N1228	2023-08-22	high	not performed	Dehydration
			Ciconia ciconia	15887		Juvenile		2023-08-22	high	not performed	(Remark: Nestling, without visible pathology tested for screening)
			Ciconia ciconia	15909		Juvenile		2023-08-22	low	not performed	Electric shock, eye trauma
			Ciconia ciconia	15917	Male	Juvenile		2023-08-22	high	confirmed	Electric shock
			Ciconia ciconia	15920	Male	Juvenile		2023-08-22	low	not performed	Hit by a car
			Ciconia ciconia	No ID		Juvenile		2023-08-22	high	not performed	Luxation of left carpal joint
			Buteo lagopus	No ID	Female	Adult	CB52852	2023-08-22	none	not performed	Electric shock, fracture of right humerus
			Haliaeetus albicilla	15198	Female	Adult		2024-02-02	high	confirmed	Luxation of left carpal joint, egg concrement in oviduct
			Haliaeetus albicilla	No ID	Female	Adult		2024-02-02	high	confirmed	Neurological symptoms
			Haliaeetus albicilla	No ID	Female	Adult		2024-04-09	low	not performed	E.coli, septicaemia, Suspected Plasmodium
